# Supplementary material for: Precise electrical gating of the single-molecule Mizoroki-Heck reaction
Source: Nat Commun. 2022 Aug 5;13:4552. doi: 10.1038/s41467-022-32351-8 (PMC9355990; doi:10.1038/s41467-022-32351-8)
Supplement: Supplementary file 4 — Supplementary Software [file 41467_2022_32351_MOESM4_ESM.zip]

Archive with 6 entries (4 files):
- Supplementary Software-Heck0630/Supplementary Software/
- Supplementary Software-Heck0630/Supplementary Software/PhBr.txt
- Supplementary Software-Heck0630/Supplementary Software/Programs (Python) for data analysis.py
- Supplementary Software-Heck0630/Supplementary Software/The number and values of the current levels.py
- Supplementary Software-Heck0630/Supplementary Software/readme.txt
- Supplementary Software-Heck0630/
