# Supplementary material for: Precise electrical gating of the single-molecule Mizoroki-Heck reaction
Source: Nat Commun. 2022 Aug 5;13:4552. doi: 10.1038/s41467-022-32351-8 (PMC9355990; doi:10.1038/s41467-022-32351-8)
Supplement: Supplementary file 4 — Supplementary Software [file 41467_2022_32351_MOESM4_ESM.zip › Supplementary Software-Heck0630/Supplementary Software/PhBr.txt]

40.00002	192.7979
40.00003	193.08314
40.00005	191.69633
40.00007	193.17643
40.00009	192.90875
40.0001	191.74364
40.00012	192.17221
40.00014	191.75407
40.00016	194.47269
40.00017	192.34055
40.00019	189.82576
40.00021	191.02104
40.00023	193.77932
40.00024	191.37822
40.00026	193.62201
40.00028	191.89837
40.0003	191.93606
40.00031	192.45518
40.00033	191.93115
40.00035	192.07623
40.00036	191.98459
40.00038	192.6877
40.0004	191.45388
40.00042	190.71034
40.00043	191.30167
40.00045	190.47584
40.00047	191.65807
40.00049	191.41014
40.0005	192.15156
40.00052	192.13151
40.00054	192.36678
40.00056	193.00971
40.00057	192.21545
40.00059	193.00695
40.00061	190.13499
40.00063	189.01765
40.00064	191.25338
40.00066	191.48234
40.00068	194.89679
40.00069	192.03507
40.00071	190.49871
40.00073	192.099
40.00075	193.26772
40.00076	190.38996
40.00078	193.77567
40.0008	190.54057
40.00082	192.16393
40.00083	192.64225
40.00085	191.65661
40.00087	191.23192
40.00089	192.74169
40.0009	192.31869
40.00092	193.02187
40.00094	193.45032
40.00095	192.36492
40.00097	191.43426
40.00099	191.21067
40.00101	191.046
40.00102	190.68783
40.00104	192.52281
40.00106	162.78299
40.00108	160.12583
40.00109	163.09473
40.00111	163.87553
40.00113	162.14432
40.00115	162.29171
40.00116	163.05683
40.00118	164.0091
40.0012	162.86955
40.00122	162.56349
40.00123	162.24107
40.00125	161.7274
40.00127	164.22917
40.00128	163.73236
40.0013	164.21539
40.00132	163.96569
40.00134	163.69645
40.00135	162.67921
40.00137	163.81177
40.00139	160.82702
40.00141	161.45234
40.00142	163.13527
40.00144	163.56704
40.00146	162.70024
40.00148	161.50118
40.00149	160.91887
40.00151	160.97836
40.00153	159.31756
40.00155	160.67057
40.00156	159.84764
40.00158	163.55424
40.0016	160.54313
40.00161	160.93608
40.00163	163.68022
40.00165	162.25887
40.00167	164.22501
40.00168	163.48221
40.0017	163.68561
40.00172	163.74707
40.00174	163.59643
40.00175	163.12911
40.00177	161.74417
40.00179	163.56922
40.00181	162.72608
40.00182	163.01081
40.00184	162.02206
40.00186	162.72218
40.00188	162.14216
40.00189	160.96926
40.00191	164.05798
40.00193	162.40502
40.00194	161.68954
40.00196	163.16922
40.00198	159.95672
40.002	162.16079
40.00201	165.1816
40.00203	162.89983
40.00205	164.0472
40.00207	161.62038
40.00208	163.4619
40.0021	161.49821
40.00212	161.27388
40.00214	161.72654
40.00215	163.71449
40.00217	162.1902
40.00219	161.87419
40.0022	163.49952
40.00222	163.70028
40.00224	162.93615
40.00226	163.43227
40.00227	164.83367
40.00229	164.28784
40.00231	162.99124
40.00233	162.92487
40.00234	161.31772
40.00236	164.1165
40.00238	161.96374
40.0024	162.35399
40.00241	163.75448
40.00243	161.36198
40.00245	162.67432
40.00247	163.56692
40.00248	163.67625
40.0025	163.69984
40.00252	162.34575
40.00253	165.04202
40.00255	165.00965
40.00257	164.37355
40.00259	163.70002
40.0026	163.2175
40.00262	162.56998
40.00264	163.72535
40.00266	161.74032
40.00267	163.94013
40.00269	162.25802
40.00271	162.97663
40.00273	163.16696
40.00274	162.97817
40.00276	162.65248
40.00278	163.41642
40.0028	161.85559
40.00281	163.11679
40.00283	161.61891
40.00285	163.67039
40.00286	159.69636
40.00288	162.29658
40.0029	162.80153
40.00292	162.21644
40.00293	162.98398
40.00295	161.96503
40.00297	161.58326
40.00299	162.88004
40.003	163.16784
40.00302	161.24104
40.00304	161.023
40.00306	163.48971
40.00307	162.18206
40.00309	161.76253
40.00311	161.63222
40.00313	163.83384
40.00314	163.44067
40.00316	164.51281
40.00318	163.77823
40.00319	162.27209
40.00321	163.40341
40.00323	162.97391
40.00325	165.81952
40.00326	164.93218
40.00328	163.41136
40.0033	162.89012
40.00332	159.89986
40.00333	162.23075
40.00335	164.67521
40.00337	162.45636
40.00339	164.93356
40.0034	162.37497
40.00342	163.22573
40.00344	163.28071
40.00345	164.32609
40.00347	164.23852
40.00349	164.26321
40.00351	164.14326
40.00352	162.36846
40.00354	161.76326
40.00356	162.42255
40.00358	162.11608
40.00359	162.69819
40.00361	162.89428
40.00363	163.13133
40.00365	163.90941
40.00366	161.06453
40.00368	162.94476
40.0037	161.83978
40.00372	162.0971
40.00373	160.73428
40.00375	166.18317
40.00377	162.30687
40.00378	162.9124
40.0038	161.65006
40.00382	161.73916
40.00384	163.55541
40.00385	161.14806
40.00387	162.76438
40.00389	162.34095
40.00391	161.55498
40.00392	163.9584
40.00394	162.16704
40.00396	164.01435
40.00398	162.7084
40.00399	164.67695
40.00401	162.31842
40.00403	162.29145
40.00405	163.50688
40.00406	162.11454
40.00408	163.10696
40.0041	164.84272
40.00411	164.38869
40.00413	163.36003
40.00415	161.49432
40.00417	163.17451
40.00418	162.51788
40.0042	162.09936
40.00422	163.36214
40.00424	161.95491
40.00425	163.07651
40.00427	163.48392
40.00429	164.79809
40.00431	165.108
40.00432	164.06208
40.00434	162.93382
40.00436	162.92495
40.00438	164.0756
40.00439	165.36558
40.00441	161.77253
40.00443	163.38298
40.00444	161.53793
40.00446	162.32782
40.00448	163.32103
40.0045	164.88441
40.00451	164.64258
40.00453	165.51436
40.00455	163.48669
40.00457	163.1484
40.00458	163.95944
40.0046	164.2861
40.00462	165.38138
40.00464	162.12144
40.00465	161.03323
40.00467	162.06145
40.00469	161.68334
40.0047	162.3896
40.00472	161.27959
40.00474	164.09876
40.00476	162.44004
40.00477	161.8853
40.00479	165.38369
40.00481	163.06299
40.00483	163.66087
40.00484	166.68033
40.00486	163.694
40.00488	163.36805
40.0049	162.71329
40.00491	162.51055
40.00493	161.29753
40.00495	161.30653
40.00497	161.78329
40.00498	164.58792
40.005	162.7628
40.00502	163.00124
40.00503	161.05628
40.00505	162.56662
40.00507	160.26074
40.00509	161.31188
40.0051	162.36299
40.00512	164.43612
40.00514	163.14132
40.00516	162.60362
40.00517	160.02372
40.00519	163.92549
40.00521	162.61373
40.00523	163.27049
40.00524	163.37509
40.00526	162.50587
40.00528	163.82489
40.0053	161.69687
40.00531	162.37993
40.00533	161.50311
40.00535	161.6446
40.00536	163.22549
40.00538	162.68197
40.0054	162.29677
40.00542	163.96053
40.00543	162.31431
40.00545	160.895
40.00547	162.78573
40.00549	165.45463
40.0055	163.04621
40.00552	163.22149
40.00554	160.6331
40.00556	163.21587
40.00557	163.23753
40.00559	161.80803
40.00561	162.0433
40.00563	161.66537
40.00564	164.96609
40.00566	163.8853
40.00568	164.59204
40.00569	164.11393
40.00571	162.96152
40.00573	163.56347
40.00575	165.99165
40.00576	163.33348
40.00578	163.92493
40.0058	164.89768
40.00582	162.25232
40.00583	163.27375
40.00585	163.68293
40.00587	162.02245
40.00589	163.38723
40.0059	165.19436
40.00592	162.09581
40.00594	164.2082
40.00595	163.3494
40.00597	162.15844
40.00599	162.76056
40.00601	164.64808
40.00602	162.65067
40.00604	163.64399
40.00606	160.31091
40.00608	161.37423
40.00609	160.02826
40.00611	163.51949
40.00613	161.7635
40.00615	162.72477
40.00616	163.23596
40.00618	165.23976
40.0062	165.48455
40.00622	164.15966
40.00623	165.18257
40.00625	164.65346
40.00627	164.67027
40.00628	163.14497
40.0063	161.992
40.00632	164.61875
40.00634	162.64463
40.00635	164.26154
40.00637	163.73036
40.00639	165.75681
40.00641	164.99535
40.00642	165.20327
40.00644	162.86432
40.00646	163.24283
40.00648	163.17894
40.00649	164.07863
40.00651	162.30925
40.00653	164.0684
40.00655	164.14402
40.00656	164.07108
40.00658	163.80006
40.0066	165.16043
40.00661	162.86049
40.00663	163.08768
40.00665	165.40798
40.00667	164.08826
40.00668	163.37387
40.0067	165.43736
40.00672	163.18406
40.00674	164.36827
40.00675	163.64225
40.00677	164.43742
40.00679	163.10812
40.00681	164.64188
40.00682	162.26349
40.00684	162.34981
40.00686	162.91867
40.00688	164.04596
40.00689	161.87662
40.00691	162.97907
40.00693	163.32292
40.00694	163.64953
40.00696	163.36786
40.00698	162.25983
40.007	164.14489
40.00701	165.9653
40.00703	163.83888
40.00705	162.91656
40.00707	163.81316
40.00708	164.33126
40.0071	164.33472
40.00712	165.97289
40.00714	163.53537
40.00715	164.26294
40.00717	164.71116
40.00719	164.2673
40.0072	162.83531
40.00722	164.10895
40.00724	164.66848
40.00726	162.42179
40.00727	165.07099
40.00729	164.36045
40.00731	164.88825
40.00733	163.34141
40.00734	164.24034
40.00736	164.80223
40.00738	162.82674
40.0074	162.71114
40.00741	164.10613
40.00743	165.58482
40.00745	164.15363
40.00747	164.34644
40.00748	163.79051
40.0075	164.66373
40.00752	163.52214
40.00753	166.17171
40.00755	165.83241
40.00757	164.19883
40.00759	164.61542
40.0076	164.84485
40.00762	163.78448
40.00764	163.36263
40.00766	162.52201
40.00767	164.73766
40.00769	164.53325
40.00771	164.66967
40.00773	164.89164
40.00774	163.31675
40.00776	163.46602
40.00778	165.17696
40.0078	166.33328
40.00781	165.37496
40.00783	165.04885
40.00785	161.8527
40.00786	161.70566
40.00788	162.69566
40.0079	166.83407
40.00792	162.79344
40.00793	164.78293
40.00795	165.02363
40.00797	165.31363
40.00799	164.43941
40.008	165.92943
40.00802	165.79363
40.00804	164.45497
40.00806	164.63705
40.00807	164.69786
40.00809	165.05721
40.00811	164.10774
40.00813	164.64991
40.00814	164.19156
40.00816	166.07692
40.00818	164.52951
40.00819	163.54415
40.00821	161.8322
40.00823	165.428
40.00825	161.30542
40.00826	165.51541
40.00828	166.32533
40.0083	164.16079
40.00832	162.78157
40.00833	164.70539
40.00835	164.26931
40.00837	162.04122
40.00839	166.03023
40.0084	164.652
40.00842	164.4557
40.00844	162.50409
40.00845	165.1837
40.00847	164.02887
40.00849	163.68074
40.00851	163.15583
40.00852	165.12285
40.00854	163.5498
40.00856	164.34704
40.00858	163.9401
40.00859	164.59536
40.00861	164.86633
40.00863	164.04852
40.00865	164.74726
40.00866	164.27844
40.00868	163.95027
40.0087	164.26039
40.00872	163.53796
40.00873	165.68314
40.00875	163.31374
40.00877	163.19695
40.00878	162.68195
40.0088	162.97992
40.00882	163.70308
40.00884	164.22257
40.00885	160.96201
40.00887	163.53515
40.00889	162.22855
40.00891	160.28516
40.00892	164.00279
40.00894	162.83186
40.00896	163.57474
40.00898	165.33752
40.00899	163.58762
40.00901	163.93149
40.00903	163.51237
40.00905	163.80094
40.00906	164.24524
40.00908	163.67722
40.0091	163.30208
40.00911	164.26568
40.00913	165.04611
40.00915	165.68399
40.00917	164.11359
40.00918	163.39822
40.0092	162.60607
40.00922	162.23216
40.00924	163.27713
40.00925	164.11538
40.00927	163.6841
40.00929	163.95067
40.00931	162.82517
40.00932	162.86137
40.00934	162.4891
40.00936	162.35992
40.00938	162.27435
40.00939	164.77493
40.00941	166.59941
40.00943	164.04994
40.00944	162.77137
40.00946	161.6469
40.00948	162.90761
40.0095	163.04685
40.00951	163.33227
40.00953	161.9914
40.00955	164.00268
40.00957	165.52847
40.00958	163.7552
40.0096	162.78805
40.00962	164.2577
40.00964	163.49925
40.00965	163.65574
40.00967	164.40377
40.00969	161.47929
40.0097	162.53173
40.00972	165.28431
40.00974	162.95271
40.00976	162.93198
40.00977	164.10197
40.00979	163.06182
40.00981	164.26578
40.00983	163.4684
40.00984	163.80254
40.00986	162.44512
40.00988	162.75568
40.0099	164.38046
40.00991	162.89897
40.00993	162.12013
40.00995	163.75414
40.00997	163.6392
40.00998	162.95854
40.01	162.76613
40.01002	162.78946
40.01003	161.50262
40.01005	163.80485
40.01007	163.9895
40.01009	162.65851
40.0101	163.53327
40.01012	161.43347
40.01014	164.0818
40.01016	163.87433
40.01017	162.01843
40.01019	162.88957
40.01021	163.87109
40.01023	162.21958
40.01024	162.41337
40.01026	163.56964
40.01028	162.39318
40.0103	163.14452
40.01031	163.52592
40.01033	164.91874
40.01035	165.04479
40.01036	163.91805
40.01038	162.21828
40.0104	164.03247
40.01042	163.79897
40.01043	165.79126
40.01045	164.31698
40.01047	163.64682
40.01049	164.53012
40.0105	164.08946
40.01052	164.52521
40.01054	165.84498
40.01056	164.64892
40.01057	163.34326
40.01059	164.7309
40.01061	164.92568
40.01063	165.18508
40.01064	163.78783
40.01066	165.69994
40.01068	165.64338
40.01069	164.88294
40.01071	163.66046
40.01073	164.3465
40.01075	163.8946
40.01076	163.42899
40.01078	163.58596
40.0108	161.61029
40.01082	163.38172
40.01083	163.76383
40.01085	162.42826
40.01087	163.69962
40.01089	162.2026
40.0109	164.60154
40.01092	165.45758
40.01094	165.11948
40.01095	161.54623
40.01097	161.95912
40.01099	161.75551
40.01101	164.56209
40.01102	164.08145
40.01104	165.35508
40.01106	162.64107
40.01108	160.40426
40.01109	162.21142
40.01111	162.68031
40.01113	161.87439
40.01115	163.40143
40.01116	163.45734
40.01118	163.40548
40.0112	164.31354
40.01122	162.24267
40.01123	163.93529
40.01125	164.8891
40.01127	163.75195
40.01128	164.03757
40.0113	165.23604
40.01132	165.93354
40.01134	163.47731
40.01135	162.80924
40.01137	165.57997
40.01139	162.5329
40.01141	161.5982
40.01142	164.18577
40.01144	163.48133
40.01146	164.71941
40.01148	164.96053
40.01149	164.86405
40.01151	162.36563
40.01153	162.7222
40.01155	164.03702
40.01156	162.03068
40.01158	164.09666
40.0116	163.87624
40.01161	163.13551
40.01163	162.08799
40.01165	163.2368
40.01167	163.90413
40.01168	163.83727
40.0117	160.32704
40.01172	162.75351
40.01174	163.66425
40.01175	163.76807
40.01177	163.66462
40.01179	163.22419
40.01181	162.92496
40.01182	163.16134
40.01184	163.77709
40.01186	166.45815
40.01188	167.29635
40.01189	163.50113
40.01191	162.48448
40.01193	163.47858
40.01194	163.28962
40.01196	163.91272
40.01198	164.86405
40.012	164.00624
40.01201	163.91148
40.01203	162.88356
40.01205	162.61585
40.01207	163.93479
40.01208	163.31886
40.0121	161.0743
40.01212	162.27087
40.01214	164.33458
40.01215	163.88013
40.01217	165.20135
40.01219	163.68458
40.0122	165.11745
40.01222	162.89846
40.01224	163.9467
40.01226	165.13952
40.01227	163.06837
40.01229	161.75905
40.01231	163.10023
40.01233	164.12219
40.01234	163.66507
40.01236	165.17668
40.01238	165.86699
40.0124	162.27428
40.01241	165.46782
40.01243	165.48642
40.01245	163.96373
40.01247	164.3849
40.01248	162.92033
40.0125	163.67569
40.01252	163.78538
40.01253	163.56905
40.01255	164.63946
40.01257	164.06124
40.01259	164.0886
40.0126	165.90614
40.01262	162.74964
40.01264	162.43935
40.01266	162.3027
40.01267	165.02402
40.01269	163.11964
40.01271	164.424
40.01273	162.39021
40.01274	162.06009
40.01276	164.29934
40.01278	165.17309
40.0128	163.22543
40.01281	163.06213
40.01283	163.40419
40.01285	165.71695
40.01286	163.8471
40.01288	165.79197
40.0129	164.20131
40.01292	165.15897
40.01293	164.49798
40.01295	164.53453
40.01297	165.77822
40.01299	162.47164
40.013	163.66446
40.01302	164.56846
40.01304	166.49563
40.01306	165.86193
40.01307	164.30728
40.01309	163.43049
40.01311	163.50826
40.01313	163.1274
40.01314	164.00074
40.01316	167.29899
40.01318	164.44375
40.01319	163.0109
40.01321	164.29365
40.01323	165.62531
40.01325	164.11095
40.01326	165.40061
40.01328	167.64628
40.0133	168.3141
40.01332	165.64754
40.01333	168.85836
40.01335	163.32398
40.01337	164.15824
40.01339	166.24052
40.0134	168.24173
40.01342	166.91461
40.01344	165.1304
40.01345	166.75295
40.01347	166.51979
40.01349	165.41741
40.01351	165.92438
40.01352	164.93201
40.01354	164.24307
40.01356	163.79758
40.01358	166.05308
40.01359	164.95171
40.01361	164.04947
40.01363	165.07728
40.01365	165.17203
40.01366	166.20824
40.01368	165.46617
40.0137	167.27669
40.01372	166.78382
40.01373	164.60434
40.01375	165.83886
40.01377	165.60699
40.01378	164.9758
40.0138	165.39853
40.01382	164.73939
40.01384	164.09931
40.01385	163.65338
40.01387	163.5156
40.01389	163.00516
40.01391	165.39768
40.01392	163.55985
40.01394	166.16098
40.01396	164.84575
40.01398	165.64582
40.01399	164.50392
40.01401	163.10386
40.01403	165.47891
40.01405	163.81343
40.01406	164.52732
40.01408	165.40472
40.0141	165.42302
40.01411	165.13992
40.01413	165.92311
40.01415	164.0914
40.01417	162.51406
40.01418	165.39998
40.0142	165.70335
40.01422	163.14393
40.01424	165.63982
40.01425	163.91746
40.01427	165.45706
40.01429	164.38469
40.01431	164.49091
40.01432	166.34178
40.01434	163.87653
40.01436	164.21483
40.01438	165.37654
40.01439	163.6999
40.01441	165.94404
40.01443	164.33959
40.01444	165.8733
40.01446	163.65176
40.01448	164.99704
40.0145	165.22283
40.01451	165.95162
40.01453	163.98832
40.01455	162.1941
40.01457	164.03634
40.01458	165.74189
40.0146	165.34963
40.01462	165.75189
40.01464	165.66876
40.01465	166.36723
40.01467	164.31834
40.01469	163.28801
40.0147	165.36895
40.01472	167.04511
40.01474	165.83222
40.01476	165.6955
40.01477	165.95101
40.01479	166.23233
40.01481	166.87363
40.01483	167.41396
40.01484	166.24056
40.01486	165.34384
40.01488	164.88956
40.0149	167.48785
40.01491	168.5724
40.01493	165.56649
40.01495	165.69674
40.01497	166.38777
40.01498	167.42231
40.015	166.46645
40.01502	168.06402
40.01503	164.45725
40.01505	164.6205
40.01507	165.19973
40.01509	165.65126
40.0151	164.37602
40.01512	165.2193
40.01514	165.9099
40.01516	166.07226
40.01517	166.86631
40.01519	166.10846
40.01521	165.89219
40.01523	164.07105
40.01524	168.94786
40.01526	165.02219
40.01528	164.84818
40.0153	165.17361
40.01531	163.87321
40.01533	165.36124
40.01535	164.73312
40.01536	163.29148
40.01538	165.34994
40.0154	166.93047
40.01542	164.68371
40.01543	164.70009
40.01545	166.06783
40.01547	166.50218
40.01549	163.65128
40.0155	163.31954
40.01552	162.54926
40.01554	161.76434
40.01556	162.95751
40.01557	162.85732
40.01559	165.58343
40.01561	165.75075
40.01563	165.0319
40.01564	165.87915
40.01566	166.40726
40.01568	164.53786
40.01569	165.5497
40.01571	165.37414
40.01573	166.4252
40.01575	164.69011
40.01576	166.54105
40.01578	164.08561
40.0158	163.39997
40.01582	164.6204
40.01583	163.8439
40.01585	162.67114
40.01587	163.55375
40.01589	162.59796
40.0159	163.33521
40.01592	164.20059
40.01594	163.16031
40.01595	165.42767
40.01597	162.56923
40.01599	163.7034
40.01601	164.44409
40.01602	165.63084
40.01604	164.28701
40.01606	163.64725
40.01608	164.65988
40.01609	164.40383
40.01611	163.89121
40.01613	164.13481
40.01615	165.59121
40.01616	162.61052
40.01618	165.48214
40.0162	165.18601
40.01622	164.53401
40.01623	165.38026
40.01625	162.73203
40.01627	163.39361
40.01628	163.62208
40.0163	164.45292
40.01632	161.20676
40.01634	165.20411
40.01635	163.58251
40.01637	163.42711
40.01639	165.84979
40.01641	164.75606
40.01642	164.1097
40.01644	164.03838
40.01646	164.04746
40.01648	161.54191
40.01649	163.59461
40.01651	165.55704
40.01653	162.35501
40.01655	163.43872
40.01656	165.64017
40.01658	164.21947
40.0166	161.38304
40.01661	163.92251
40.01663	163.03865
40.01665	162.47721
40.01667	162.76961
40.01668	162.90887
40.0167	162.95263
40.01672	162.99445
40.01674	163.9974
40.01675	163.1316
40.01677	162.76583
40.01679	163.74545
40.01681	163.00372
40.01682	163.79712
40.01684	163.26693
40.01686	163.00559
40.01688	162.51576
40.01689	163.41955
40.01691	164.00341
40.01693	162.67041
40.01694	164.63963
40.01696	163.96807
40.01698	163.07383
40.017	166.3983
40.01701	164.56913
40.01703	163.19728
40.01705	163.04264
40.01707	163.63026
40.01708	162.16377
40.0171	162.60848
40.01712	162.46587
40.01714	161.79857
40.01715	162.98887
40.01717	162.47238
40.01719	163.20562
40.0172	162.8994
40.01722	165.01808
40.01724	165.06182
40.01726	163.5138
40.01727	163.93842
40.01729	165.57184
40.01731	163.79896
40.01733	163.26132
40.01734	166.0058
40.01736	163.11647
40.01738	165.44032
40.0174	163.63031
40.01741	164.36361
40.01743	163.4635
40.01745	163.44014
40.01747	164.47037
40.01748	163.55412
40.0175	163.07404
40.01752	163.63952
40.01753	161.04126
40.01755	165.40953
40.01757	162.61376
40.01759	163.23742
40.0176	165.01947
40.01762	162.29742
40.01764	162.70094
40.01766	163.69149
40.01767	162.98579
40.01769	161.55175
40.01771	162.9262
40.01773	162.08475
40.01774	163.21734
40.01776	164.77627
40.01778	162.13166
40.0178	164.24575
40.01781	164.11871
40.01783	163.90665
40.01785	166.93006
40.01786	164.90871
40.01788	162.12191
40.0179	163.38045
40.01792	161.90688
40.01793	161.96699
40.01795	162.77692
40.01797	161.44568
40.01799	162.02738
40.018	163.37907
40.01802	161.61582
40.01804	161.59341
40.01806	163.00741
40.01807	162.62957
40.01809	163.28069
40.01811	161.65879
40.01813	162.06009
40.01814	163.02136
40.01816	164.38063
40.01818	164.0845
40.01819	162.33942
40.01821	163.31802
40.01823	163.13451
40.01825	164.15033
40.01826	162.14086
40.01828	166.6524
40.0183	165.24444
40.01832	163.31687
40.01833	164.79336
40.01835	164.11524
40.01837	163.85942
40.01839	164.72435
40.0184	164.95756
40.01842	164.67181
40.01844	165.28069
40.01845	165.26735
40.01847	164.34998
40.01849	164.66986
40.01851	162.16774
40.01852	164.75946
40.01854	163.15549
40.01856	165.54897
40.01858	164.35822
40.01859	163.51574
40.01861	165.02365
40.01863	163.22581
40.01865	165.36087
40.01866	164.05117
40.01868	163.7634
40.0187	163.09888
40.01872	163.76942
40.01873	164.23113
40.01875	164.03402
40.01877	165.03223
40.01878	164.54576
40.0188	165.68906
40.01882	163.2196
40.01884	165.02511
40.01885	164.1028
40.01887	163.9919
40.01889	164.32711
40.01891	162.8729
40.01892	164.52683
40.01894	165.43708
40.01896	163.24625
40.01898	163.14903
40.01899	164.14311
40.01901	163.05995
40.01903	163.5813
40.01905	165.43048
40.01906	163.51593
40.01908	164.9279
40.0191	165.11178
40.01911	165.03314
40.01913	164.10806
40.01915	162.59941
40.01917	163.88277
40.01918	164.615
40.0192	164.67917
40.01922	163.84154
40.01924	163.88833
40.01925	164.58983
40.01927	162.3844
40.01929	164.6905
40.01931	164.74933
40.01932	191.63739
40.01934	193.10642
40.01936	191.94788
40.01938	193.08659
40.01939	193.77204
40.01941	194.82974
40.01943	196.36972
40.01944	195.80536
40.01946	196.36965
40.01948	194.19049
40.0195	193.96133
40.01951	194.90868
40.01953	197.09474
40.01955	194.55338
40.01957	196.97884
40.01958	195.53497
40.0196	193.04224
40.01962	197.04837
40.01964	196.2379
40.01965	263.28188
40.01967	263.02589
40.01969	263.8064
40.0197	262.01504
40.01972	262.95254
40.01974	263.58017
40.01976	264.68602
40.01977	262.94176
40.01979	260.26093
40.01981	262.2057
40.01983	262.10122
40.01984	261.5102
40.01986	262.6545
40.01988	261.96738
40.0199	261.32549
40.01991	262.24023
40.01993	262.31747
40.01995	263.86391
40.01997	263.10561
40.01998	262.76519
40.02	262.61523
40.02002	261.77484
40.02003	260.94011
40.02005	261.73776
40.02007	261.08818
40.02009	262.87532
40.0201	262.56191
40.02012	260.5783
40.02014	261.82069
40.02016	262.00128
40.02017	262.24418
40.02019	262.64027
40.02021	263.62992
40.02023	262.43656
40.02024	262.29089
40.02026	263.62517
40.02028	263.25582
40.0203	263.11149
40.02031	262.66822
40.02033	263.99085
40.02035	262.49378
40.02036	263.84218
40.02038	262.09584
40.0204	262.9985
40.02042	263.82746
40.02043	263.47417
40.02045	263.29269
40.02047	262.94334
40.02049	262.30558
40.0205	262.71945
40.02052	263.10276
40.02054	261.73429
40.02056	261.86824
40.02057	261.16166
40.02059	263.72398
40.02061	262.23391
40.02063	261.30548
40.02064	261.33709
40.02066	260.52436
40.02068	263.17879
40.02069	264.3068
40.02071	262.1061
40.02073	264.17466
40.02075	262.10802
40.02076	261.08966
40.02078	262.31927
40.0208	261.41853
40.02082	261.21797
40.02083	261.11502
40.02085	261.66077
40.02087	263.38788
40.02089	263.92516
40.0209	263.55189
40.02092	262.30925
40.02094	262.00888
40.02095	262.33795
40.02097	262.48845
40.02099	263.44186
40.02101	262.83453
40.02102	261.97861
40.02104	263.06578
40.02106	261.32386
40.02108	262.63797
40.02109	261.37659
40.02111	261.84308
40.02113	261.16806
40.02115	262.57611
40.02116	260.50989
40.02118	261.54582
40.0212	263.73603
40.02122	262.14072
40.02123	262.28169
40.02125	260.64835
40.02127	261.60656
40.02128	263.19295
40.0213	263.53253
40.02132	262.31591
40.02134	261.85903
40.02135	261.16713
40.02137	262.29835
40.02139	263.29157
40.02141	263.09487
40.02142	262.95209
40.02144	263.39672
40.02146	263.32503
40.02148	261.69639
40.02149	260.39656
40.02151	260.37691
40.02153	258.88568
40.02155	261.95621
40.02156	261.16642
40.02158	263.47015
40.0216	262.43992
40.02161	262.43086
40.02163	262.49309
40.02165	261.49217
40.02167	262.24084
40.02168	262.52653
40.0217	261.86017
40.02172	262.83298
40.02174	262.65432
40.02175	262.30026
40.02177	260.82931
40.02179	259.17722
40.02181	262.06368
40.02182	260.28007
40.02184	259.57784
40.02186	260.88886
40.02188	262.95011
40.02189	261.65494
40.02191	261.65045
40.02193	259.46166
40.02194	261.40749
40.02196	260.24658
40.02198	260.0909
40.022	262.15636
40.02201	261.0101
40.02203	260.65632
40.02205	260.09697
40.02207	261.21437
40.02208	261.53839
40.0221	260.61011
40.02212	261.73811
40.02214	260.06813
40.02215	262.24499
40.02217	261.40334
40.02219	262.61914
40.0222	260.40682
40.02222	261.54681
40.02224	262.30201
40.02226	261.8802
40.02227	260.85182
40.02229	263.7518
40.02231	258.80029
40.02233	260.86263
40.02234	261.65124
40.02236	264.93308
40.02238	263.45183
40.0224	263.58113
40.02241	261.45016
40.02243	262.49928
40.02245	261.56233
40.02247	263.02658
40.02248	264.09259
40.0225	261.96803
40.02252	263.93108
40.02253	262.78689
40.02255	263.41812
40.02257	262.56903
40.02259	264.20499
40.0226	263.32591
40.02262	263.5517
40.02264	263.31953
40.02266	260.80643
40.02267	264.34454
40.02269	263.89117
40.02271	264.23044
40.02273	265.04542
40.02274	260.61671
40.02276	263.63425
40.02278	262.51797
40.0228	260.51005
40.02281	262.3244
40.02283	260.438
40.02285	263.99489
40.02286	262.797
40.02288	263.30875
40.0229	262.76352
40.02292	262.47793
40.02293	261.11288
40.02295	262.13695
40.02297	261.96462
40.02299	263.41263
40.023	263.8342
40.02302	262.4955
40.02304	262.51347
40.02306	263.31051
40.02307	262.6519
40.02309	262.87879
40.02311	264.21516
40.02313	262.97118
40.02314	262.07549
40.02316	264.69339
40.02318	263.73446
40.02319	262.57888
40.02321	262.53419
40.02323	263.28804
40.02325	261.56025
40.02326	260.78908
40.02328	261.54602
40.0233	260.64049
40.02332	261.0622
40.02333	260.76917
40.02335	261.8678
40.02337	261.84607
40.02339	262.16592
40.0234	261.90314
40.02342	261.34312
40.02344	260.07885
40.02345	260.411
40.02347	262.44606
40.02349	262.02196
40.02351	260.86161
40.02352	260.73572
40.02354	259.72511
40.02356	259.23542
40.02358	261.862
40.02359	261.66533
40.02361	259.73616
40.02363	258.50751
40.02365	260.76817
40.02366	259.41719
40.02368	261.43072
40.0237	261.62835
40.02372	261.45591
40.02373	262.19814
40.02375	262.36194
40.02377	263.72696
40.02378	262.00963
40.0238	260.81437
40.02382	262.02631
40.02384	260.63941
40.02385	261.16702
40.02387	259.98147
40.02389	262.05567
40.02391	263.52969
40.02392	264.04399
40.02394	262.42026
40.02396	261.66263
40.02398	262.97116
40.02399	262.70272
40.02401	263.75248
40.02403	264.44495
40.02405	261.6251
40.02406	262.86735
40.02408	263.58259
40.0241	263.93768
40.02411	262.43927
40.02413	261.39233
40.02415	261.04585
40.02417	260.8325
40.02418	263.11144
40.0242	264.41133
40.02422	262.09916
40.02424	261.82849
40.02425	263.46599
40.02427	261.70477
40.02429	263.24041
40.02431	263.4206
40.02432	263.06061
40.02434	261.83987
40.02436	260.86045
40.02438	261.96733
40.02439	262.96765
40.02441	260.76091
40.02443	261.88238
40.02444	262.14711
40.02446	263.95591
40.02448	261.58053
40.0245	263.658
40.02451	263.97642
40.02453	262.70471
40.02455	263.78209
40.02457	259.93942
40.02458	261.21254
40.0246	260.87397
40.02462	262.28978
40.02464	260.77775
40.02465	263.61845
40.02467	261.91561
40.02469	261.40914
40.0247	262.16488
40.02472	263.24715
40.02474	262.74092
40.02476	260.91894
40.02477	261.89836
40.02479	262.23011
40.02481	262.50721
40.02483	262.83973
40.02484	262.23458
40.02486	263.89161
40.02488	263.31097
40.0249	262.14114
40.02491	265.28864
40.02493	262.85285
40.02495	261.6947
40.02497	263.8685
40.02498	262.37724
40.025	263.03868
40.02502	261.96902
40.02503	263.04217
40.02505	262.89555
40.02507	263.90109
40.02509	261.77552
40.0251	262.1607
40.02512	264.19855
40.02514	264.10674
40.02516	263.58981
40.02517	262.78795
40.02519	261.46841
40.02521	261.81669
40.02523	262.96917
40.02524	260.97292
40.02526	262.30197
40.02528	261.98398
40.0253	261.2572
40.02531	264.42665
40.02533	262.23177
40.02535	262.67054
40.02536	263.13826
40.02538	263.00222
40.0254	260.63714
40.02542	261.74853
40.02543	264.03964
40.02545	262.01726
40.02547	260.40607
40.02549	263.75533
40.0255	262.5701
40.02552	262.07911
40.02554	262.19173
40.02556	261.85035
40.02557	262.00381
40.02559	259.75151
40.02561	262.4779
40.02563	261.95508
40.02564	262.12878
40.02566	262.23183
40.02568	260.21979
40.02569	260.85063
40.02571	262.48462
40.02573	263.09387
40.02575	261.0475
40.02576	263.82395
40.02578	263.23138
40.0258	261.86859
40.02582	263.49846
40.02583	261.90026
40.02585	262.13864
40.02587	262.32334
40.02589	261.14117
40.0259	261.34569
40.02592	262.80373
40.02594	261.85781
40.02595	262.13277
40.02597	262.24924
40.02599	261.18365
40.02601	263.99073
40.02602	264.41291
40.02604	263.26474
40.02606	261.22801
40.02608	262.62379
40.02609	263.51284
40.02611	264.1817
40.02613	265.36663
40.02615	263.16476
40.02616	263.16629
40.02618	260.54908
40.0262	263.83053
40.02622	263.25036
40.02623	262.24072
40.02625	263.8218
40.02627	263.05435
40.02628	261.725
40.0263	264.45855
40.02632	263.5545
40.02634	262.43771
40.02635	262.48847
40.02637	263.00779
40.02639	262.24201
40.02641	262.513
40.02642	261.50946
40.02644	195.69649
40.02646	194.20509
40.02648	194.32869
40.02649	194.58855
40.02651	194.60162
40.02653	194.30175
40.02655	194.22844
40.02656	197.38104
40.02658	194.28704
40.0266	193.62219
40.02661	195.99586
40.02663	196.24103
40.02665	194.03244
40.02667	194.57382
40.02668	191.67586
40.0267	193.80403
40.02672	193.17718
40.02674	194.27342
40.02675	194.71381
40.02677	192.9753
40.02679	195.7235
40.02681	196.33292
40.02682	197.30427
40.02684	195.95316
40.02686	198.67582
40.02688	196.33553
40.02689	194.02588
40.02691	196.78566
40.02693	194.15899
40.02694	198.06418
40.02696	196.31533
40.02698	193.22293
40.027	195.33696
40.02701	193.88843
40.02703	196.52181
40.02705	195.56115
40.02707	194.91259
40.02708	194.33635
40.0271	196.73585
40.02712	195.57412
40.02714	194.79873
40.02715	195.26303
40.02717	194.41236
40.02719	193.84418
40.0272	195.87783
40.02722	194.36568
40.02724	196.05114
40.02726	196.81468
40.02727	194.71054
40.02729	196.05804
40.02731	194.84973
40.02733	195.06315
40.02734	194.81054
40.02736	198.87701
40.02738	198.76103
40.0274	196.90351
40.02741	198.14611
40.02743	195.32443
40.02745	197.03308
40.02747	196.90209
40.02748	198.1956
40.0275	197.61788
40.02752	197.2745
40.02753	196.67105
40.02755	197.75076
40.02757	194.7545
40.02759	192.28669
40.0276	195.0229
40.02762	193.95474
40.02764	195.30617
40.02766	194.22976
40.02767	193.66615
40.02769	194.90903
40.02771	196.60596
40.02773	196.00995
40.02774	196.14899
40.02776	194.76609
40.02778	196.20514
40.0278	196.92145
40.02781	193.56705
40.02783	197.21325
40.02785	196.2249
40.02786	193.53367
40.02788	166.22336
40.0279	166.76965
40.02792	166.06249
40.02793	165.94725
40.02795	166.41012
40.02797	166.07432
40.02799	167.36625
40.028	166.12363
40.02802	163.56408
40.02804	164.9673
40.02806	165.29778
40.02807	163.70288
40.02809	164.33851
40.02811	165.52007
40.02813	164.91852
40.02814	163.49734
40.02816	164.72681
40.02818	165.27329
40.02819	165.27889
40.02821	163.6072
40.02823	163.76132
40.02825	164.65662
40.02826	164.55707
40.02828	165.8654
40.0283	164.53989
40.02832	164.31313
40.02833	165.21798
40.02835	165.19452
40.02837	164.30165
40.02839	165.85928
40.0284	164.65084
40.02842	165.014
40.02844	165.50354
40.02845	164.62604
40.02847	164.0379
40.02849	163.87311
40.02851	164.31423
40.02852	164.66627
40.02854	165.14669
40.02856	165.38291
40.02858	166.58492
40.02859	162.92558
40.02861	164.95984
40.02863	161.37984
40.02865	165.84374
40.02866	164.80179
40.02868	162.95705
40.0287	161.83726
40.02872	162.94348
40.02873	161.43429
40.02875	163.89648
40.02877	162.02723
40.02878	164.02012
40.0288	163.22777
40.02882	164.55089
40.02884	166.48285
40.02885	165.36621
40.02887	164.16852
40.02889	163.13114
40.02891	164.61315
40.02892	164.30677
40.02894	163.2246
40.02896	165.09799
40.02898	162.84288
40.02899	164.51741
40.02901	164.65383
40.02903	164.52128
40.02905	163.93437
40.02906	162.96458
40.02908	162.2792
40.0291	163.42009
40.02911	164.41195
40.02913	162.23838
40.02915	163.0136
40.02917	164.24627
40.02918	163.35581
40.0292	162.47648
40.02922	165.7042
40.02924	163.86526
40.02925	162.70773
40.02927	163.84303
40.02929	164.2973
40.02931	161.53794
40.02932	165.01463
40.02934	161.51817
40.02936	164.79122
40.02938	164.09189
40.02939	162.93042
40.02941	164.22459
40.02943	165.85806
40.02944	162.48657
40.02946	164.44726
40.02948	163.46581
40.0295	161.07243
40.02951	163.89509
40.02953	163.84429
40.02955	163.41136
40.02957	163.92289
40.02958	162.65109
40.0296	164.28956
40.02962	162.60197
40.02964	162.31945
40.02965	162.59181
40.02967	162.36391
40.02969	164.10955
40.0297	162.5496
40.02972	160.78813
40.02974	163.88687
40.02976	163.7755
40.02977	163.31736
40.02979	164.38886
40.02981	163.52922
40.02983	165.84271
40.02984	165.09891
40.02986	162.8875
40.02988	165.10578
40.0299	164.23159
40.02991	165.55396
40.02993	165.32426
40.02995	164.42494
40.02997	164.19764
40.02998	163.05699
40.03	162.3022
40.03002	163.99951
40.03003	164.63439
40.03005	164.34376
40.03007	164.61891
40.03009	163.37686
40.0301	164.77022
40.03012	162.79206
40.03014	164.56806
40.03016	163.78971
40.03017	164.11609
40.03019	163.33477
40.03021	162.63996
40.03023	163.01393
40.03024	163.4623
40.03026	162.92771
40.03028	164.18505
40.0303	163.0338
40.03031	162.43309
40.03033	162.59393
40.03035	161.79821
40.03036	162.62564
40.03038	161.36673
40.0304	162.88977
40.03042	163.10349
40.03043	163.36768
40.03045	162.46642
40.03047	164.83752
40.03049	161.70604
40.0305	164.11982
40.03052	164.14564
40.03054	163.97449
40.03056	165.29057
40.03057	164.29148
40.03059	163.38571
40.03061	163.76693
40.03063	163.56168
40.03064	163.41352
40.03066	162.07337
40.03068	160.47053
40.03069	162.74417
40.03071	162.19747
40.03073	163.33148
40.03075	162.77414
40.03076	162.85959
40.03078	164.29468
40.0308	162.74593
40.03082	165.91088
40.03083	160.96075
40.03085	162.31471
40.03087	161.74209
40.03089	159.27714
40.0309	158.63061
40.03092	162.38974
40.03094	163.34152
40.03095	162.95603
40.03097	162.983
40.03099	162.63895
40.03101	163.63539
40.03102	161.76824
40.03104	166.94534
40.03106	163.03463
40.03108	161.66943
40.03109	161.61908
40.03111	164.24336
40.03113	163.71298
40.03115	162.93344
40.03116	162.53402
40.03118	164.71999
40.0312	163.55267
40.03122	163.49465
40.03123	162.41034
40.03125	160.4145
40.03127	161.62551
40.03128	163.6899
40.0313	161.25789
40.03132	162.38173
40.03134	161.60174
40.03135	164.38694
40.03137	162.52839
40.03139	162.24153
40.03141	163.83184
40.03142	165.74949
40.03144	163.55326
40.03146	162.97148
40.03148	161.58896
40.03149	162.87629
40.03151	162.53274
40.03153	161.68645
40.03155	162.83435
40.03156	165.33327
40.03158	165.32191
40.0316	163.29581
40.03161	163.90486
40.03163	164.32963
40.03165	162.22811
40.03167	162.28669
40.03168	162.73482
40.0317	163.20743
40.03172	159.49917
40.03174	163.32383
40.03175	160.97535
40.03177	163.19478
40.03179	161.73559
40.03181	162.60201
40.03182	161.44001
40.03184	163.90819
40.03186	160.60778
40.03188	162.78463
40.03189	162.71731
40.03191	164.53695
40.03193	162.85037
40.03194	164.33791
40.03196	162.80655
40.03198	161.7418
40.032	164.59093
40.03201	164.93021
40.03203	164.98334
40.03205	164.6936
40.03207	166.19243
40.03208	165.66861
40.0321	164.7567
40.03212	166.62736
40.03214	165.32628
40.03215	165.93725
40.03217	166.05661
40.03219	167.57104
40.0322	164.80952
40.03222	166.14224
40.03224	165.08615
40.03226	164.6582
40.03227	165.80852
40.03229	164.0026
40.03231	165.00555
40.03233	166.07638
40.03234	165.65552
40.03236	165.73733
40.03238	164.04891
40.0324	164.15974
40.03241	164.60113
40.03243	163.62797
40.03245	162.75302
40.03247	163.66736
40.03248	163.89051
40.0325	164.27872
40.03252	163.67476
40.03253	164.25222
40.03255	162.3287
40.03257	165.54417
40.03259	164.93805
40.0326	164.17993
40.03262	163.4117
40.03264	164.59076
40.03266	162.6688
40.03267	164.80528
40.03269	162.32588
40.03271	160.47933
40.03273	163.22066
40.03274	164.81793
40.03276	163.39609
40.03278	164.28395
40.0328	165.03989
40.03281	163.01209
40.03283	163.05444
40.03285	162.01342
40.03286	162.54041
40.03288	163.37948
40.0329	166.77635
40.03292	161.81426
40.03293	163.57832
40.03295	163.99837
40.03297	161.29524
40.03299	163.53166
40.033	165.34693
40.03302	162.83641
40.03304	163.81603
40.03306	163.33619
40.03307	165.0332
40.03309	164.23926
40.03311	164.91084
40.03313	163.40563
40.03314	163.50078
40.03316	163.32879
40.03318	162.71854
40.03319	163.00465
40.03321	163.79612
40.03323	164.87803
40.03325	163.09641
40.03326	165.82991
40.03328	167.09172
40.0333	166.30673
40.03332	165.23619
40.03333	195.93435
40.03335	195.89293
40.03337	193.98628
40.03339	193.99193
40.0334	195.13079
40.03342	194.37424
40.03344	193.70144
40.03345	193.16174
40.03347	194.56523
40.03349	194.22064
40.03351	193.74017
40.03352	193.65704
40.03354	195.02509
40.03356	194.07261
40.03358	191.24447
40.03359	193.96742
40.03361	193.67437
40.03363	193.59435
40.03365	193.88706
40.03366	194.4804
40.03368	194.93375
40.0337	194.67798
40.03372	194.3212
40.03373	192.5292
40.03375	195.19828
40.03377	194.99252
40.03378	194.1958
40.0338	194.6482
40.03382	194.70827
40.03384	195.61688
40.03385	194.16803
40.03387	193.02503
40.03389	193.89183
40.03391	193.11125
40.03392	193.80791
40.03394	193.61317
40.03396	194.53005
40.03398	193.11226
40.03399	193.09132
40.03401	193.40106
40.03403	192.63645
40.03405	193.34637
40.03406	190.93365
40.03408	192.6532
40.0341	192.57957
40.03411	193.02287
40.03413	195.10255
40.03415	193.96804
40.03417	196.70512
40.03418	195.9974
40.0342	195.81813
40.03422	194.50401
40.03424	195.27586
40.03425	195.87906
40.03427	192.95676
40.03429	194.33874
40.03431	196.03985
40.03432	196.55363
40.03434	195.24252
40.03436	195.39622
40.03438	196.01554
40.03439	194.67239
40.03441	194.36824
40.03443	193.62136
40.03444	192.54957
40.03446	195.43059
40.03448	192.83701
40.0345	195.76301
40.03451	194.72748
40.03453	191.6535
40.03455	194.468
40.03457	194.78938
40.03458	194.02667
40.0346	195.09173
40.03462	196.11755
40.03464	194.45258
40.03465	195.96585
40.03467	196.52959
40.03469	195.6053
40.0347	194.44503
40.03472	194.00839
[truncated: 574,000 more rows]
