# Supplementary material for: Precise electrical gating of the single-molecule Mizoroki-Heck reaction
Source: Nat Commun. 2022 Aug 5;13:4552. doi: 10.1038/s41467-022-32351-8 (PMC9355990; doi:10.1038/s41467-022-32351-8)
Supplement: Supplementary file 4 — Supplementary Software [file 41467_2022_32351_MOESM4_ESM.zip › Supplementary Software-Heck0630/Supplementary Software/readme.txt]

# Data-analysis-for-single-molecule-reactions

Data analysis for single-molecule reactions, including the current levels and reaction sequences

These codes were wrote by Fanyang Mo and Jinglong Lin, organised by Lei Zhang. Please cite "Lei Zhang, Chen Yang, Chenxi Lu, Xingxing Li, Yilin Guo, Jianning Zhang, Jinglong Lin, Zhizhou Li, Chuancheng Jia, Jinlong Yang, K. N. Houk, Fanyang Mo & Xuefeng Guo. Precise electrical gating of the single-molecule Mizoroki-Heck reaction. Nat. Commun. 2022" if you use this software!

System requirements:
Python3 (3.8.5 was tested)
PyCharm Community Edition (2020.2.3 x64 was tested)

Installation guide:
Install Python3 and PyCharm Community Edition according to online available guidance.

Demo:
A small dataset named "PhBr.tex" was provided, and the expected outputs were provided in Supplementary Information (Precise electrical gating of the single-molecule Mizoroki-Heck reaction. Nat. Commun. 2022).

Instructions for use:
##The number and values of the current levels
To determine the number and values of the current levels via input of raw data.
##Programs for data analysis
To idealise the current levels and count certain current level sequences via adopting proper current signal ranges.

Note:
In few cases, the results have a small bias compared original data, and the analysis will base on original data after comparing.
