# Supplementary material for: Precise electrical gating of the single-molecule Mizoroki-Heck reaction
Source: Nat Commun. 2022 Aug 5;13:4552. doi: 10.1038/s41467-022-32351-8 (PMC9355990; doi:10.1038/s41467-022-32351-8)
Supplement: Supplementary file 7 — Source Data [file 41467_2022_32351_MOESM7_ESM.zip]

Archive with 11 entries (10 files):
- Related Manuscript-ChemDraw files0630/
- Related Manuscript-ChemDraw files0630/Related Manuscript-Fig 1e.cdx
- Related Manuscript-ChemDraw files0630/Related Manuscript-Fig 2d.cdx
- Related Manuscript-ChemDraw files0630/Related Manuscript-Fig 2e.cdx
- Related Manuscript-ChemDraw files0630/Related Manuscript-Fig 2f.cdx
- Related Manuscript-ChemDraw files0630/Related Manuscript-Fig 2g.cdx
- Related Manuscript-ChemDraw files0630/Related Manuscript-Fig 2h.cdx
- Related Manuscript-ChemDraw files0630/Related Manuscript-Fig 3a.cdx
- Related Manuscript-ChemDraw files0630/Related Manuscript-Fig 3b.cdx
- Related Manuscript-ChemDraw files0630/Related Manuscript-Fig 5a.cdx
- Related Manuscript-ChemDraw files0630/Related Manuscript-Fig 5b.cdx
